# Supplementary material for: Estimating the global impact of rotavirus vaccines on child mortality
Source: Int J Infect Dis. 2023 Dec;137:90–7. doi: 10.1016/j.ijid.2023.10.005 (PMC10689250; doi:10.1016/j.ijid.2023.10.005)
Supplement: Supplementary file 2 [file mmc2.xlsx]

## Sheet: Figure 1a
	Figure 1a
				2006	2007	2008	2009	2010	2011	2012	2013	2014	2015	2016	2017	2018	2019
	Number introduced	Low income		0	0	0	0	0	1	4	6	15	16	18	18	20	21		0.75
		Lower middle income		1	2	3	4	6	6	8	9	17	22	23	26	27	27		0.5	0.495238
		Upper middle income		2	2	5	8	11	11	15	18	19	23	23	23	23	25		0.490196
		High income		1	1	4	7	8	8	10	11	15	16	19	24	26	26		0.490566
		TOTAL		4	5	12	19	25	26	37	44	66	77	83	91	96	99
				0.0215054	0.0268817	0.0645161	0.102151	0.134409	0.139785	0.198925	0.236559	0.354839	0.413978	0.446237	0.489247	0.516129	0.532258
	Number of countries	Low income		28	28	28	28	28	28	28	28	28	28	28	28	28	28
		Lower middle income		54	54	54	54	54	54	54	54	54	54	54	54	54	54
		Upper middle income		51	51	51	51	51	51	51	51	51	51	51	51	51	51
		High income		53	53	53	53	53	53	53	53	53	53	53	53	53	53
		TOTAL		186	186	186	186	186	186	186	186	186	186	186	186	186	186
		HICs introduced		1	1	4	7	8	8	10	11	15	16	19	24	26	26
		HICs not introduced		52	52	49	46	45	45	43	42	38	37	34	29	27	27
		MICs introduced		3	4	8	12	17	17	23	27	36	45	46	49	50	52
		MICs not introduced		102	101	97	93	88	88	82	78	69	60	59	56	55	53
		LICs introduced		0	0	0	0	0	1	4	6	15	16	18	18	20	21
		LICs not introduced		28	28	28	28	28	27	24	22	13	12	10	10	8	7
		TOTAL		186	186	186	186	186	186	186	186	186	186	186	186	186	186

## Sheet: Figure 1b
	Figure 1b
				2006	2007	2008	2009	2010	2011	2012	2013	2014	2015	2016	2017	2018	2019
	Infants fully vaccinated	Low income		0	0	0	0	0	325601	1.32133e+06	2.37791e+06	6.56071e+06	7.63514e+06	9.26981e+06	9.93173e+06	1.10671e+07	1.2652e+07
		Lower middle income		29602.6	181637	348636	566755	681893	1.21434e+06	1.81387e+06	4.24217e+06	5.4537e+06	7.89232e+06	9.22281e+06	1.2389e+07	2.07721e+07	2.6494e+07
		Upper middle income		1.55499e+06	2.6453e+06	4.07708e+06	6.13272e+06	6.96947e+06	7.6818e+06	8.36393e+06	8.58101e+06	8.6239e+06	9.53355e+06	9.06831e+06	8.39406e+06	8.67424e+06	8.04127e+06
		High income		59540.3	48258.2	334529	2.16063e+06	2.75663e+06	3.09595e+06	3.41707e+06	4.1105e+06	4.68365e+06	5.46059e+06	5.59539e+06	6.07417e+06	6.0837e+06	6.21788e+06
		TOTAL		1.64414e+06	2.87519e+06	4.76024e+06	8.86011e+06	1.0408e+07	1.23177e+07	1.49162e+07	1.93116e+07	2.53219e+07	3.05216e+07	3.31563e+07	3.6789e+07	4.65972e+07	5.34052e+07
				0.0125337	0.0216792	0.0354329	0.0652718	0.0762172	0.0897799	0.107588	0.138584	0.181959	0.219757	0.23881	0.264664	0.339404	0.395342
	Number of infants	Low income		18068394	1.85187e+07	18925831	19306369	19689399	20051421	2.03948e+07	2.0697e+07	20971170	21279578	2.1629e+07	2.20033e+07	22415980	2.28845e+07
		Lower middle income		6.66509e+07	67023920	6.75752e+07	68054696	68446001	68781070	6.91096e+07	6.93269e+07	6.91332e+07	6.89096e+07	68943884	6.8711e+07	6.85035e+07	68265262
		Upper middle income		3.36131e+07	34016147	34617682	35146868	35239619	35238902	3.60889e+07	3.63791e+07	36187367	3.58356e+07	3.54409e+07	3.56043e+07	3.39386e+07	31740851
		High income		12845239	1.30656e+07	1.32265e+07	1.32339e+07	1.31819e+07	13127382	13048531	12945884	12871396	12863360	12826006	1.26842e+07	12433455	12195247
		TOTAL		131177636	132624367	134345171	1.35742e+08	1.36557e+08	137198775	1.38642e+08	139348885	1.39163e+08	138888144	138839801	139002778	137291450	1.35086e+08
		HICs infants vaccinated		59540.3	48258.2	334529	2.16063e+06	2.75663e+06	3.09595e+06	3.41707e+06	4.1105e+06	4.68365e+06	5.46059e+06	5.59539e+06	6.07417e+06	6.0837e+06	6.21788e+06
		HICs infants not vaccinated		1.27857e+07	1.30173e+07	1.2892e+07	1.10732e+07	1.04253e+07	1.00314e+07	9.63146e+06	8.83538e+06	8.18775e+06	7.40277e+06	7.23061e+06	6.61001e+06	6.34975e+06	5.97737e+06
		MICs infants vaccinated		1.5846e+06	2.82693e+06	4.42572e+06	6.69948e+06	7.65137e+06	8.89614e+06	1.01778e+07	1.28232e+07	1.40776e+07	1.74259e+07	1.82911e+07	2.07831e+07	2.94464e+07	3.45352e+07
		MICs infants not vaccinated		9.86794e+07	9.82131e+07	9.77671e+07	9.65021e+07	9.60343e+07	9.51238e+07	9.50208e+07	9.28828e+07	9.1243e+07	8.73193e+07	8.60937e+07	8.35322e+07	7.29956e+07	6.54709e+07
		LICs infants vaccinated		0	0	0	0	0	325601	1.32133e+06	2.37791e+06	6.56071e+06	7.63514e+06	9.26981e+06	9.93173e+06	1.10671e+07	1.2652e+07
		LICs infants not vaccinated		18068394	1.85187e+07	18925831	19306369	19689399	1.97258e+07	1.90735e+07	1.83191e+07	1.44105e+07	1.36444e+07	1.23592e+07	1.20716e+07	1.13488e+07	1.02324e+07
		TOTAL		131177636	132624367	134345171	1.35742e+08	1.36557e+08	137198775	1.38642e+08	139348885	1.39163e+08	138888144	138839801	139002778	137291450	1.35086e+08

## Sheet: Figure 2
		Figure 2
				2006	2007	2008	2009	2010	2011	2012	2013	2014	2015	2016	2017	2018	2019
		No vaccine	Low income	104441	100451	96348.9	93104.9	88869.2	85666.7	81810.5	78186.7	74872.1	71071	67108	62919.5	58884.3	55390.2
			Lower middle income	227523	216053	199786	185006	174947	168925	161698	155067	148329	142155	133989	125034	117341	107670
			Upper middle income	14388.8	12975.7	11584.1	10572.1	9658.93	8821.18	8195.52	7632.09	7029.78	6464.11	5964.92	5518.53	5078.6	4638.59
			High income	346.328	330.236	326.502	316.357	315.461	312.828	306.489	304.264	301.153	303.318	306.171	313.626	323.798	336.045
			TOTAL	346699	329810	308045	289000	273791	263726	252011	241190	230532	219994	207368	193786	181628	168035
		Rotavirus vaccine (BASE CASE)	Low income	104441	100451	96348.9	93104.9	88869.2	85276.3	80312.6	75609.9	67590.6	61691.5	56105.6	51780.2	47960.9	44365.4
			Lower middle income	227519	216009	199660	184821	174745	168587	161065	152896	144441	136078	127329	117480	106794	95002.9
			Upper middle income	14069.1	12314.8	10635.4	9223.55	7878.94	6964.29	6226	5626.49	5114.39	4588.63	4247.62	3973.82	3654.66	3386.57
			High income	331.241	309.626	302.63	263.202	225.192	197.318	176.815	158.624	144.154	138.091	133.259	129.906	129.377	130.455
			TOTAL	346360	329085	306946	287413	271719	261025	247780	234291	217290	202496	187816	173364	158539	142885
		Figure	HICs RVGE deaths not prevented	331.241	309.626	302.63	263.202	225.192	197.318	176.815	158.624	144.154	138.091	133.259	129.906	129.377	130.455
			HICs RVGE deaths prevented	15.0874	20.6095	23.8716	53.1546	90.269	115.51	129.675	145.64	156.999	165.227	172.912	183.72	194.421	205.59
			MICs RVGE deaths not prevented	241588	228324	210295	194045	182624	175551	167291	158523	149556	140667	131577	121454	110449	98389.5
			MICs RVGE deaths prevented	323.702	704.807	1074.66	1533.33	1981.6	2195.18	2602.6	4175.88	5803	7952.79	8376.58	9099.14	11971.3	13919.2
			LICs RVGE deaths not prevented	104441	100451	96348.9	93104.9	88869.2	85276.3	80312.6	75609.9	67590.6	61691.5	56105.6	51780.2	47960.9	44365.4
			LICs RVGE deaths prevented	0	0	0	0	0	390.449	1497.94	2576.87	7281.56	9379.46	11002.3	11139.3	10923.4	11024.8
		AVERTED	Low income	0	0	0	0	0	390.449	1497.94	2576.87	7281.56	9379.46	11002.3	11139.3	10923.4	11024.8
			Lower middle income	4.04894	43.9183	125.988	184.745	201.605	338.29	633.083	2170.28	3887.61	6077.3	6659.27	7554.42	10547.3	12667.2
			Upper middle income	319.653	660.889	948.673	1348.58	1779.99	1856.89	1969.52	2005.6	1915.39	1875.48	1717.3	1544.72	1423.94	1252.02
			High income	15.0874	20.6095	23.8716	53.1546	90.269	115.51	129.675	145.64	156.999	165.227	172.912	183.72	194.421	205.59
			TOTAL	338.789	725.417	1098.53	1586.48	2071.87	2701.14	4230.21	6898.38	13241.6	17497.5	19551.8	20422.2	23089.1	25149.6
		AVERTED %	Low income	0	0	0	0	0	0.00455777	0.0183098	0.0329578	0.0972533	0.131973	0.16395	0.17704	0.185506	0.199038
			Lower middle income	1.77958e-05	0.000203276	0.000630617	0.000998585	0.00115238	0.0020026	0.00391522	0.0139958	0.0262094	0.0427511	0.0497003	0.0604187	0.0898858	0.117648
			Upper middle income	0.0222155	0.0509329	0.0818946	0.12756	0.184285	0.210504	0.240316	0.262785	0.272468	0.290138	0.2879	0.279915	0.280381	0.269913
			High income	0.043564	0.0624083	0.0731132	0.168021	0.28615	0.369244	0.423097	0.478664	0.521326	0.544731	0.564757	0.585793	0.600439	0.611792
			TOTAL	0.000977187	0.0021995	0.00356614	0.00548956	0.00756735	0.0102422	0.0167858	0.0286015	0.0574392	0.0795362	0.0942859	0.105385	0.127123	0.149669
	With vax, deaths <5yrs
		Afghanistan	Low income	#REF!	#REF!	#REF!	#REF!	#REF!	#REF!	#REF!	#REF!	#REF!	#REF!	#REF!	#REF!	#REF!	#REF!			#REF!
		Albania	Upper middle income	#REF!	#REF!	#REF!	#REF!	#REF!	#REF!	#REF!	#REF!	#REF!	#REF!	#REF!	#REF!	#REF!	#REF!			#REF!
		Algeria	Lower middle income	#REF!	#REF!	#REF!	#REF!	#REF!	#REF!	#REF!	#REF!	#REF!	#REF!	#REF!	#REF!	#REF!	#REF!			#REF!
		Angola	Lower middle income	#REF!	#REF!	#REF!	#REF!	#REF!	#REF!	#REF!	#REF!	#REF!	#REF!	#REF!	#REF!	#REF!	#REF!
		Antigua and Barbuda	High income	#REF!	#REF!	#REF!	#REF!	#REF!	#REF!	#REF!	#REF!	#REF!	#REF!	#REF!	#REF!	#REF!	#REF!
		Argentina	Upper middle income	#REF!	#REF!	#REF!	#REF!	#REF!	#REF!	#REF!	#REF!	#REF!	#REF!	#REF!	#REF!	#REF!	#REF!
		Armenia	Upper middle income	#REF!	#REF!	#REF!	#REF!	#REF!	#REF!	#REF!	#REF!	#REF!	#REF!	#REF!	#REF!	#REF!	#REF!
		Australia	High income	#REF!	#REF!	#REF!	#REF!	#REF!	#REF!	#REF!	#REF!	#REF!	#REF!	#REF!	#REF!	#REF!	#REF!
		Austria	High income	#REF!	#REF!	#REF!	#REF!	#REF!	#REF!	#REF!	#REF!	#REF!	#REF!	#REF!	#REF!	#REF!	#REF!
		Azerbaijan	Upper middle income	#REF!	#REF!	#REF!	#REF!	#REF!	#REF!	#REF!	#REF!	#REF!	#REF!	#REF!	#REF!	#REF!	#REF!
		Bahamas	High income	#REF!	#REF!	#REF!	#REF!	#REF!	#REF!	#REF!	#REF!	#REF!	#REF!	#REF!	#REF!	#REF!	#REF!
		Bahrain	High income	#REF!	#REF!	#REF!	#REF!	#REF!	#REF!	#REF!	#REF!	#REF!	#REF!	#REF!	#REF!	#REF!	#REF!
		Bangladesh	Lower middle income	#REF!	#REF!	#REF!	#REF!	#REF!	#REF!	#REF!	#REF!	#REF!	#REF!	#REF!	#REF!	#REF!	#REF!
		Barbados	High income	#REF!	#REF!	#REF!	#REF!	#REF!	#REF!	#REF!	#REF!	#REF!	#REF!	#REF!	#REF!	#REF!	#REF!
		Belarus	Upper middle income	#REF!	#REF!	#REF!	#REF!	#REF!	#REF!	#REF!	#REF!	#REF!	#REF!	#REF!	#REF!	#REF!	#REF!
		Belgium	High income	#REF!	#REF!	#REF!	#REF!	#REF!	#REF!	#REF!	#REF!	#REF!	#REF!	#REF!	#REF!	#REF!	#REF!
		Belize	Upper middle income	#REF!	#REF!	#REF!	#REF!	#REF!	#REF!	#REF!	#REF!	#REF!	#REF!	#REF!	#REF!	#REF!	#REF!
		Benin	Lower middle income	#REF!	#REF!	#REF!	#REF!	#REF!	#REF!	#REF!	#REF!	#REF!	#REF!	#REF!	#REF!	#REF!	#REF!
		Bhutan	Lower middle income	#REF!	#REF!	#REF!	#REF!	#REF!	#REF!	#REF!	#REF!	#REF!	#REF!	#REF!	#REF!	#REF!	#REF!
		Bolivia (Plurinational State of)	Lower middle income	#REF!	#REF!	#REF!	#REF!	#REF!	#REF!	#REF!	#REF!	#REF!	#REF!	#REF!	#REF!	#REF!	#REF!
		Bosnia and Herzegovina	Upper middle income	#REF!	#REF!	#REF!	#REF!	#REF!	#REF!	#REF!	#REF!	#REF!	#REF!	#REF!	#REF!	#REF!	#REF!
		Botswana	Upper middle income	#REF!	#REF!	#REF!	#REF!	#REF!	#REF!	#REF!	#REF!	#REF!	#REF!	#REF!	#REF!	#REF!	#REF!
		Brazil	Upper middle income	#REF!	#REF!	#REF!	#REF!	#REF!	#REF!	#REF!	#REF!	#REF!	#REF!	#REF!	#REF!	#REF!	#REF!
		Brunei Darussalam	High income	#REF!	#REF!	#REF!	#REF!	#REF!	#REF!	#REF!	#REF!	#REF!	#REF!	#REF!	#REF!	#REF!	#REF!
		Bulgaria	Upper middle income	#REF!	#REF!	#REF!	#REF!	#REF!	#REF!	#REF!	#REF!	#REF!	#REF!	#REF!	#REF!	#REF!	#REF!
		Burkina Faso	Low income	#REF!	#REF!	#REF!	#REF!	#REF!	#REF!	#REF!	#REF!	#REF!	#REF!	#REF!	#REF!	#REF!	#REF!
		Burundi	Low income	#REF!	#REF!	#REF!	#REF!	#REF!	#REF!	#REF!	#REF!	#REF!	#REF!	#REF!	#REF!	#REF!	#REF!
		Cabo Verde	Lower middle income	#REF!	#REF!	#REF!	#REF!	#REF!	#REF!	#REF!	#REF!	#REF!	#REF!	#REF!	#REF!	#REF!	#REF!
		Cambodia	Lower middle income	#REF!	#REF!	#REF!	#REF!	#REF!	#REF!	#REF!	#REF!	#REF!	#REF!	#REF!	#REF!	#REF!	#REF!
		Cameroon	Lower middle income	#REF!	#REF!	#REF!	#REF!	#REF!	#REF!	#REF!	#REF!	#REF!	#REF!	#REF!	#REF!	#REF!	#REF!
		Canada	High income	#REF!	#REF!	#REF!	#REF!	#REF!	#REF!	#REF!	#REF!	#REF!	#REF!	#REF!	#REF!	#REF!	#REF!
		Central African Republic	Low income	#REF!	#REF!	#REF!	#REF!	#REF!	#REF!	#REF!	#REF!	#REF!	#REF!	#REF!	#REF!	#REF!	#REF!
		Chad	Low income	#REF!	#REF!	#REF!	#REF!	#REF!	#REF!	#REF!	#REF!	#REF!	#REF!	#REF!	#REF!	#REF!	#REF!
		Chile	High income	#REF!	#REF!	#REF!	#REF!	#REF!	#REF!	#REF!	#REF!	#REF!	#REF!	#REF!	#REF!	#REF!	#REF!
		China	Upper middle income	#REF!	#REF!	#REF!	#REF!	#REF!	#REF!	#REF!	#REF!	#REF!	#REF!	#REF!	#REF!	#REF!	#REF!
		Colombia	Upper middle income	#REF!	#REF!	#REF!	#REF!	#REF!	#REF!	#REF!	#REF!	#REF!	#REF!	#REF!	#REF!	#REF!	#REF!
		Comoros	Lower middle income	#REF!	#REF!	#REF!	#REF!	#REF!	#REF!	#REF!	#REF!	#REF!	#REF!	#REF!	#REF!	#REF!	#REF!
		Congo	Lower middle income	#REF!	#REF!	#REF!	#REF!	#REF!	#REF!	#REF!	#REF!	#REF!	#REF!	#REF!	#REF!	#REF!	#REF!
		Costa Rica	Upper middle income	#REF!	#REF!	#REF!	#REF!	#REF!	#REF!	#REF!	#REF!	#REF!	#REF!	#REF!	#REF!	#REF!	#REF!
		Côte d'Ivoire	Lower middle income	#REF!	#REF!	#REF!	#REF!	#REF!	#REF!	#REF!	#REF!	#REF!	#REF!	#REF!	#REF!	#REF!	#REF!
		Croatia	High income	#REF!	#REF!	#REF!	#REF!	#REF!	#REF!	#REF!	#REF!	#REF!	#REF!	#REF!	#REF!	#REF!	#REF!
		Cuba	Upper middle income	#REF!	#REF!	#REF!	#REF!	#REF!	#REF!	#REF!	#REF!	#REF!	#REF!	#REF!	#REF!	#REF!	#REF!
		Cyprus	High income	#REF!	#REF!	#REF!	#REF!	#REF!	#REF!	#REF!	#REF!	#REF!	#REF!	#REF!	#REF!	#REF!	#REF!
		Czechia	High income	#REF!	#REF!	#REF!	#REF!	#REF!	#REF!	#REF!	#REF!	#REF!	#REF!	#REF!	#REF!	#REF!	#REF!
		Dem. People's Republic of Korea	Low income	#REF!	#REF!	#REF!	#REF!	#REF!	#REF!	#REF!	#REF!	#REF!	#REF!	#REF!	#REF!	#REF!	#REF!
		Democratic Republic of the Congo	Low income	#REF!	#REF!	#REF!	#REF!	#REF!	#REF!	#REF!	#REF!	#REF!	#REF!	#REF!	#REF!	#REF!	#REF!
		Denmark	High income	#REF!	#REF!	#REF!	#REF!	#REF!	#REF!	#REF!	#REF!	#REF!	#REF!	#REF!	#REF!	#REF!	#REF!
		Djibouti	Lower middle income	#REF!	#REF!	#REF!	#REF!	#REF!	#REF!	#REF!	#REF!	#REF!	#REF!	#REF!	#REF!	#REF!	#REF!
		Dominican Republic	Upper middle income	#REF!	#REF!	#REF!	#REF!	#REF!	#REF!	#REF!	#REF!	#REF!	#REF!	#REF!	#REF!	#REF!	#REF!
		Ecuador	Upper middle income	#REF!	#REF!	#REF!	#REF!	#REF!	#REF!	#REF!	#REF!	#REF!	#REF!	#REF!	#REF!	#REF!	#REF!
		Egypt	Lower middle income	#REF!	#REF!	#REF!	#REF!	#REF!	#REF!	#REF!	#REF!	#REF!	#REF!	#REF!	#REF!	#REF!	#REF!
		El Salvador	Lower middle income	#REF!	#REF!	#REF!	#REF!	#REF!	#REF!	#REF!	#REF!	#REF!	#REF!	#REF!	#REF!	#REF!	#REF!
		Equatorial Guinea	Upper middle income	#REF!	#REF!	#REF!	#REF!	#REF!	#REF!	#REF!	#REF!	#REF!	#REF!	#REF!	#REF!	#REF!	#REF!
		Eritrea	Low income	#REF!	#REF!	#REF!	#REF!	#REF!	#REF!	#REF!	#REF!	#REF!	#REF!	#REF!	#REF!	#REF!	#REF!
		Estonia	High income	#REF!	#REF!	#REF!	#REF!	#REF!	#REF!	#REF!	#REF!	#REF!	#REF!	#REF!	#REF!	#REF!	#REF!
		Eswatini	Lower middle income	#REF!	#REF!	#REF!	#REF!	#REF!	#REF!	#REF!	#REF!	#REF!	#REF!	#REF!	#REF!	#REF!	#REF!
		Ethiopia	Low income	#REF!	#REF!	#REF!	#REF!	#REF!	#REF!	#REF!	#REF!	#REF!	#REF!	#REF!	#REF!	#REF!	#REF!
		Fiji	Upper middle income	#REF!	#REF!	#REF!	#REF!	#REF!	#REF!	#REF!	#REF!	#REF!	#REF!	#REF!	#REF!	#REF!	#REF!
		Finland	High income	#REF!	#REF!	#REF!	#REF!	#REF!	#REF!	#REF!	#REF!	#REF!	#REF!	#REF!	#REF!	#REF!	#REF!
		France	High income	#REF!	#REF!	#REF!	#REF!	#REF!	#REF!	#REF!	#REF!	#REF!	#REF!	#REF!	#REF!	#REF!	#REF!
		Gabon	Upper middle income	#REF!	#REF!	#REF!	#REF!	#REF!	#REF!	#REF!	#REF!	#REF!	#REF!	#REF!	#REF!	#REF!	#REF!
		Gambia	Low income	#REF!	#REF!	#REF!	#REF!	#REF!	#REF!	#REF!	#REF!	#REF!	#REF!	#REF!	#REF!	#REF!	#REF!
		Georgia	Upper middle income	#REF!	#REF!	#REF!	#REF!	#REF!	#REF!	#REF!	#REF!	#REF!	#REF!	#REF!	#REF!	#REF!	#REF!
		Germany	High income	#REF!	#REF!	#REF!	#REF!	#REF!	#REF!	#REF!	#REF!	#REF!	#REF!	#REF!	#REF!	#REF!	#REF!
		Ghana	Lower middle income	#REF!	#REF!	#REF!	#REF!	#REF!	#REF!	#REF!	#REF!	#REF!	#REF!	#REF!	#REF!	#REF!	#REF!
		Greece	High income	#REF!	#REF!	#REF!	#REF!	#REF!	#REF!	#REF!	#REF!	#REF!	#REF!	#REF!	#REF!	#REF!	#REF!
		Grenada	Upper middle income	#REF!	#REF!	#REF!	#REF!	#REF!	#REF!	#REF!	#REF!	#REF!	#REF!	#REF!	#REF!	#REF!	#REF!
		Guatemala	Upper middle income	#REF!	#REF!	#REF!	#REF!	#REF!	#REF!	#REF!	#REF!	#REF!	#REF!	#REF!	#REF!	#REF!	#REF!
		Guinea	Low income	#REF!	#REF!	#REF!	#REF!	#REF!	#REF!	#REF!	#REF!	#REF!	#REF!	#REF!	#REF!	#REF!	#REF!
		Guinea-Bissau	Low income	#REF!	#REF!	#REF!	#REF!	#REF!	#REF!	#REF!	#REF!	#REF!	#REF!	#REF!	#REF!	#REF!	#REF!
		Guyana	Upper middle income	#REF!	#REF!	#REF!	#REF!	#REF!	#REF!	#REF!	#REF!	#REF!	#REF!	#REF!	#REF!	#REF!	#REF!
		Haiti	Lower middle income	#REF!	#REF!	#REF!	#REF!	#REF!	#REF!	#REF!	#REF!	#REF!	#REF!	#REF!	#REF!	#REF!	#REF!
		Honduras	Lower middle income	#REF!	#REF!	#REF!	#REF!	#REF!	#REF!	#REF!	#REF!	#REF!	#REF!	#REF!	#REF!	#REF!	#REF!
		Hungary	High income	#REF!	#REF!	#REF!	#REF!	#REF!	#REF!	#REF!	#REF!	#REF!	#REF!	#REF!	#REF!	#REF!	#REF!
		Iceland	High income	#REF!	#REF!	#REF!	#REF!	#REF!	#REF!	#REF!	#REF!	#REF!	#REF!	#REF!	#REF!	#REF!	#REF!
		India	Lower middle income	#REF!	#REF!	#REF!	#REF!	#REF!	#REF!	#REF!	#REF!	#REF!	#REF!	#REF!	#REF!	#REF!	#REF!
		Indonesia	Lower middle income	#REF!	#REF!	#REF!	#REF!	#REF!	#REF!	#REF!	#REF!	#REF!	#REF!	#REF!	#REF!	#REF!	#REF!
		Iran (Islamic Republic of)	Lower middle income	#REF!	#REF!	#REF!	#REF!	#REF!	#REF!	#REF!	#REF!	#REF!	#REF!	#REF!	#REF!	#REF!	#REF!
		Iraq	Upper middle income	#REF!	#REF!	#REF!	#REF!	#REF!	#REF!	#REF!	#REF!	#REF!	#REF!	#REF!	#REF!	#REF!	#REF!
		Ireland	High income	#REF!	#REF!	#REF!	#REF!	#REF!	#REF!	#REF!	#REF!	#REF!	#REF!	#REF!	#REF!	#REF!	#REF!
		Israel	High income	#REF!	#REF!	#REF!	#REF!	#REF!	#REF!	#REF!	#REF!	#REF!	#REF!	#REF!	#REF!	#REF!	#REF!
		Italy	High income	#REF!	#REF!	#REF!	#REF!	#REF!	#REF!	#REF!	#REF!	#REF!	#REF!	#REF!	#REF!	#REF!	#REF!
		Jamaica	Upper middle income	#REF!	#REF!	#REF!	#REF!	#REF!	#REF!	#REF!	#REF!	#REF!	#REF!	#REF!	#REF!	#REF!	#REF!
		Japan	High income	#REF!	#REF!	#REF!	#REF!	#REF!	#REF!	#REF!	#REF!	#REF!	#REF!	#REF!	#REF!	#REF!	#REF!
		Jordan	Upper middle income	#REF!	#REF!	#REF!	#REF!	#REF!	#REF!	#REF!	#REF!	#REF!	#REF!	#REF!	#REF!	#REF!	#REF!
		Kazakhstan	Upper middle income	#REF!	#REF!	#REF!	#REF!	#REF!	#REF!	#REF!	#REF!	#REF!	#REF!	#REF!	#REF!	#REF!	#REF!
		Kenya	Lower middle income	#REF!	#REF!	#REF!	#REF!	#REF!	#REF!	#REF!	#REF!	#REF!	#REF!	#REF!	#REF!	#REF!	#REF!
		Kiribati	Lower middle income	#REF!	#REF!	#REF!	#REF!	#REF!	#REF!	#REF!	#REF!	#REF!	#REF!	#REF!	#REF!	#REF!	#REF!
		Kuwait	High income	#REF!	#REF!	#REF!	#REF!	#REF!	#REF!	#REF!	#REF!	#REF!	#REF!	#REF!	#REF!	#REF!	#REF!
		Kyrgyzstan	Lower middle income	#REF!	#REF!	#REF!	#REF!	#REF!	#REF!	#REF!	#REF!	#REF!	#REF!	#REF!	#REF!	#REF!	#REF!
		Lao People's Democratic Republic	Lower middle income	#REF!	#REF!	#REF!	#REF!	#REF!	#REF!	#REF!	#REF!	#REF!	#REF!	#REF!	#REF!	#REF!	#REF!
		Latvia	High income	#REF!	#REF!	#REF!	#REF!	#REF!	#REF!	#REF!	#REF!	#REF!	#REF!	#REF!	#REF!	#REF!	#REF!
		Lebanon	Lower middle income	#REF!	#REF!	#REF!	#REF!	#REF!	#REF!	#REF!	#REF!	#REF!	#REF!	#REF!	#REF!	#REF!	#REF!
		Lesotho	Lower middle income	#REF!	#REF!	#REF!	#REF!	#REF!	#REF!	#REF!	#REF!	#REF!	#REF!	#REF!	#REF!	#REF!	#REF!
		Liberia	Low income	#REF!	#REF!	#REF!	#REF!	#REF!	#REF!	#REF!	#REF!	#REF!	#REF!	#REF!	#REF!	#REF!	#REF!
		Libya	Upper middle income	#REF!	#REF!	#REF!	#REF!	#REF!	#REF!	#REF!	#REF!	#REF!	#REF!	#REF!	#REF!	#REF!	#REF!
		Lithuania	High income	#REF!	#REF!	#REF!	#REF!	#REF!	#REF!	#REF!	#REF!	#REF!	#REF!	#REF!	#REF!	#REF!	#REF!
		Luxembourg	High income	#REF!	#REF!	#REF!	#REF!	#REF!	#REF!	#REF!	#REF!	#REF!	#REF!	#REF!	#REF!	#REF!	#REF!
		Madagascar	Low income	#REF!	#REF!	#REF!	#REF!	#REF!	#REF!	#REF!	#REF!	#REF!	#REF!	#REF!	#REF!	#REF!	#REF!
		Malawi	Low income	#REF!	#REF!	#REF!	#REF!	#REF!	#REF!	#REF!	#REF!	#REF!	#REF!	#REF!	#REF!	#REF!	#REF!
		Malaysia	Upper middle income	#REF!	#REF!	#REF!	#REF!	#REF!	#REF!	#REF!	#REF!	#REF!	#REF!	#REF!	#REF!	#REF!	#REF!
		Maldives	Upper middle income	#REF!	#REF!	#REF!	#REF!	#REF!	#REF!	#REF!	#REF!	#REF!	#REF!	#REF!	#REF!	#REF!	#REF!
		Mali	Low income	#REF!	#REF!	#REF!	#REF!	#REF!	#REF!	#REF!	#REF!	#REF!	#REF!	#REF!	#REF!	#REF!	#REF!
		Malta	High income	#REF!	#REF!	#REF!	#REF!	#REF!	#REF!	#REF!	#REF!	#REF!	#REF!	#REF!	#REF!	#REF!	#REF!
		Marshall Islands	Upper middle income	#REF!	#REF!	#REF!	#REF!	#REF!	#REF!	#REF!	#REF!	#REF!	#REF!	#REF!	#REF!	#REF!	#REF!
		Mauritania	Lower middle income	#REF!	#REF!	#REF!	#REF!	#REF!	#REF!	#REF!	#REF!	#REF!	#REF!	#REF!	#REF!	#REF!	#REF!
		Mauritius	Upper middle income	#REF!	#REF!	#REF!	#REF!	#REF!	#REF!	#REF!	#REF!	#REF!	#REF!	#REF!	#REF!	#REF!	#REF!
		Mexico	Upper middle income	#REF!	#REF!	#REF!	#REF!	#REF!	#REF!	#REF!	#REF!	#REF!	#REF!	#REF!	#REF!	#REF!	#REF!
		Micronesia (Fed. States of)	Lower middle income	#REF!	#REF!	#REF!	#REF!	#REF!	#REF!	#REF!	#REF!	#REF!	#REF!	#REF!	#REF!	#REF!	#REF!
		Mongolia	Lower middle income	#REF!	#REF!	#REF!	#REF!	#REF!	#REF!	#REF!	#REF!	#REF!	#REF!	#REF!	#REF!	#REF!	#REF!
		Montenegro	Upper middle income	#REF!	#REF!	#REF!	#REF!	#REF!	#REF!	#REF!	#REF!	#REF!	#REF!	#REF!	#REF!	#REF!	#REF!
		Morocco	Lower middle income	#REF!	#REF!	#REF!	#REF!	#REF!	#REF!	#REF!	#REF!	#REF!	#REF!	#REF!	#REF!	#REF!	#REF!
		Mozambique	Low income	#REF!	#REF!	#REF!	#REF!	#REF!	#REF!	#REF!	#REF!	#REF!	#REF!	#REF!	#REF!	#REF!	#REF!
		Myanmar	Lower middle income	#REF!	#REF!	#REF!	#REF!	#REF!	#REF!	#REF!	#REF!	#REF!	#REF!	#REF!	#REF!	#REF!	#REF!
		Namibia	Upper middle income	#REF!	#REF!	#REF!	#REF!	#REF!	#REF!	#REF!	#REF!	#REF!	#REF!	#REF!	#REF!	#REF!	#REF!
		Nepal	Lower middle income	#REF!	#REF!	#REF!	#REF!	#REF!	#REF!	#REF!	#REF!	#REF!	#REF!	#REF!	#REF!	#REF!	#REF!
		Netherlands	High income	#REF!	#REF!	#REF!	#REF!	#REF!	#REF!	#REF!	#REF!	#REF!	#REF!	#REF!	#REF!	#REF!	#REF!
		New Zealand	High income	#REF!	#REF!	#REF!	#REF!	#REF!	#REF!	#REF!	#REF!	#REF!	#REF!	#REF!	#REF!	#REF!	#REF!
		Nicaragua	Lower middle income	#REF!	#REF!	#REF!	#REF!	#REF!	#REF!	#REF!	#REF!	#REF!	#REF!	#REF!	#REF!	#REF!	#REF!
		Niger	Low income	#REF!	#REF!	#REF!	#REF!	#REF!	#REF!	#REF!	#REF!	#REF!	#REF!	#REF!	#REF!	#REF!	#REF!
		Nigeria	Lower middle income	#REF!	#REF!	#REF!	#REF!	#REF!	#REF!	#REF!	#REF!	#REF!	#REF!	#REF!	#REF!	#REF!	#REF!
		North Macedonia	Upper middle income	#REF!	#REF!	#REF!	#REF!	#REF!	#REF!	#REF!	#REF!	#REF!	#REF!	#REF!	#REF!	#REF!	#REF!
		Norway	High income	#REF!	#REF!	#REF!	#REF!	#REF!	#REF!	#REF!	#REF!	#REF!	#REF!	#REF!	#REF!	#REF!	#REF!
		Oman	High income	#REF!	#REF!	#REF!	#REF!	#REF!	#REF!	#REF!	#REF!	#REF!	#REF!	#REF!	#REF!	#REF!	#REF!
		Pakistan	Lower middle income	#REF!	#REF!	#REF!	#REF!	#REF!	#REF!	#REF!	#REF!	#REF!	#REF!	#REF!	#REF!	#REF!	#REF!
		State of Palestine	Lower middle income	#REF!	#REF!	#REF!	#REF!	#REF!	#REF!	#REF!	#REF!	#REF!	#REF!	#REF!	#REF!	#REF!	#REF!
		Panama	High income	#REF!	#REF!	#REF!	#REF!	#REF!	#REF!	#REF!	#REF!	#REF!	#REF!	#REF!	#REF!	#REF!	#REF!
		Papua New Guinea	Lower middle income	#REF!	#REF!	#REF!	#REF!	#REF!	#REF!	#REF!	#REF!	#REF!	#REF!	#REF!	#REF!	#REF!	#REF!
		Paraguay	Upper middle income	#REF!	#REF!	#REF!	#REF!	#REF!	#REF!	#REF!	#REF!	#REF!	#REF!	#REF!	#REF!	#REF!	#REF!
		Peru	Upper middle income	#REF!	#REF!	#REF!	#REF!	#REF!	#REF!	#REF!	#REF!	#REF!	#REF!	#REF!	#REF!	#REF!	#REF!
		Philippines	Lower middle income	#REF!	#REF!	#REF!	#REF!	#REF!	#REF!	#REF!	#REF!	#REF!	#REF!	#REF!	#REF!	#REF!	#REF!
		Poland	High income	#REF!	#REF!	#REF!	#REF!	#REF!	#REF!	#REF!	#REF!	#REF!	#REF!	#REF!	#REF!	#REF!	#REF!
		Portugal	High income	#REF!	#REF!	#REF!	#REF!	#REF!	#REF!	#REF!	#REF!	#REF!	#REF!	#REF!	#REF!	#REF!	#REF!
		Qatar	High income	#REF!	#REF!	#REF!	#REF!	#REF!	#REF!	#REF!	#REF!	#REF!	#REF!	#REF!	#REF!	#REF!	#REF!
		Republic of Korea	High income	#REF!	#REF!	#REF!	#REF!	#REF!	#REF!	#REF!	#REF!	#REF!	#REF!	#REF!	#REF!	#REF!	#REF!
		Republic of Moldova	Upper middle income	#REF!	#REF!	#REF!	#REF!	#REF!	#REF!	#REF!	#REF!	#REF!	#REF!	#REF!	#REF!	#REF!	#REF!
		Romania	High income	#REF!	#REF!	#REF!	#REF!	#REF!	#REF!	#REF!	#REF!	#REF!	#REF!	#REF!	#REF!	#REF!	#REF!
		Russian Federation	Upper middle income	#REF!	#REF!	#REF!	#REF!	#REF!	#REF!	#REF!	#REF!	#REF!	#REF!	#REF!	#REF!	#REF!	#REF!
		Rwanda	Low income	#REF!	#REF!	#REF!	#REF!	#REF!	#REF!	#REF!	#REF!	#REF!	#REF!	#REF!	#REF!	#REF!	#REF!
		Saint Lucia	Upper middle income	#REF!	#REF!	#REF!	#REF!	#REF!	#REF!	#REF!	#REF!	#REF!	#REF!	#REF!	#REF!	#REF!	#REF!
		Saint Vincent and the Grenadines	Upper middle income	#REF!	#REF!	#REF!	#REF!	#REF!	#REF!	#REF!	#REF!	#REF!	#REF!	#REF!	#REF!	#REF!	#REF!
		Samoa	Lower middle income	#REF!	#REF!	#REF!	#REF!	#REF!	#REF!	#REF!	#REF!	#REF!	#REF!	#REF!	#REF!	#REF!	#REF!
		Sao Tome and Principe	Lower middle income	#REF!	#REF!	#REF!	#REF!	#REF!	#REF!	#REF!	#REF!	#REF!	#REF!	#REF!	#REF!	#REF!	#REF!
		Saudi Arabia	High income	#REF!	#REF!	#REF!	#REF!	#REF!	#REF!	#REF!	#REF!	#REF!	#REF!	#REF!	#REF!	#REF!	#REF!
		Senegal	Lower middle income	#REF!	#REF!	#REF!	#REF!	#REF!	#REF!	#REF!	#REF!	#REF!	#REF!	#REF!	#REF!	#REF!	#REF!
		Serbia	Upper middle income	#REF!	#REF!	#REF!	#REF!	#REF!	#REF!	#REF!	#REF!	#REF!	#REF!	#REF!	#REF!	#REF!	#REF!
		Seychelles	High income	#REF!	#REF!	#REF!	#REF!	#REF!	#REF!	#REF!	#REF!	#REF!	#REF!	#REF!	#REF!	#REF!	#REF!
		Sierra Leone	Low income	#REF!	#REF!	#REF!	#REF!	#REF!	#REF!	#REF!	#REF!	#REF!	#REF!	#REF!	#REF!	#REF!	#REF!
		Singapore	High income	#REF!	#REF!	#REF!	#REF!	#REF!	#REF!	#REF!	#REF!	#REF!	#REF!	#REF!	#REF!	#REF!	#REF!
		Slovakia	High income	#REF!	#REF!	#REF!	#REF!	#REF!	#REF!	#REF!	#REF!	#REF!	#REF!	#REF!	#REF!	#REF!	#REF!
		Slovenia	High income	#REF!	#REF!	#REF!	#REF!	#REF!	#REF!	#REF!	#REF!	#REF!	#REF!	#REF!	#REF!	#REF!	#REF!
		Solomon Islands	Lower middle income	#REF!	#REF!	#REF!	#REF!	#REF!	#REF!	#REF!	#REF!	#REF!	#REF!	#REF!	#REF!	#REF!	#REF!
		Somalia	Low income	#REF!	#REF!	#REF!	#REF!	#REF!	#REF!	#REF!	#REF!	#REF!	#REF!	#REF!	#REF!	#REF!	#REF!
		South Africa	Upper middle income	#REF!	#REF!	#REF!	#REF!	#REF!	#REF!	#REF!	#REF!	#REF!	#REF!	#REF!	#REF!	#REF!	#REF!
		South Sudan	Low income	#REF!	#REF!	#REF!	#REF!	#REF!	#REF!	#REF!	#REF!	#REF!	#REF!	#REF!	#REF!	#REF!	#REF!
		Spain	High income	#REF!	#REF!	#REF!	#REF!	#REF!	#REF!	#REF!	#REF!	#REF!	#REF!	#REF!	#REF!	#REF!	#REF!
		Sri Lanka	Lower middle income	#REF!	#REF!	#REF!	#REF!	#REF!	#REF!	#REF!	#REF!	#REF!	#REF!	#REF!	#REF!	#REF!	#REF!
		Sudan	Low income	#REF!	#REF!	#REF!	#REF!	#REF!	#REF!	#REF!	#REF!	#REF!	#REF!	#REF!	#REF!	#REF!	#REF!
		Suriname	Upper middle income	#REF!	#REF!	#REF!	#REF!	#REF!	#REF!	#REF!	#REF!	#REF!	#REF!	#REF!	#REF!	#REF!	#REF!
		Sweden	High income	#REF!	#REF!	#REF!	#REF!	#REF!	#REF!	#REF!	#REF!	#REF!	#REF!	#REF!	#REF!	#REF!	#REF!
		Switzerland	High income	#REF!	#REF!	#REF!	#REF!	#REF!	#REF!	#REF!	#REF!	#REF!	#REF!	#REF!	#REF!	#REF!	#REF!
		Syrian Arab Republic	Low income	#REF!	#REF!	#REF!	#REF!	#REF!	#REF!	#REF!	#REF!	#REF!	#REF!	#REF!	#REF!	#REF!	#REF!
		Tajikistan	Lower middle income	#REF!	#REF!	#REF!	#REF!	#REF!	#REF!	#REF!	#REF!	#REF!	#REF!	#REF!	#REF!	#REF!	#REF!
		Thailand	Upper middle income	#REF!	#REF!	#REF!	#REF!	#REF!	#REF!	#REF!	#REF!	#REF!	#REF!	#REF!	#REF!	#REF!	#REF!
		Timor-Leste	Lower middle income	#REF!	#REF!	#REF!	#REF!	#REF!	#REF!	#REF!	#REF!	#REF!	#REF!	#REF!	#REF!	#REF!	#REF!
		Togo	Low income	#REF!	#REF!	#REF!	#REF!	#REF!	#REF!	#REF!	#REF!	#REF!	#REF!	#REF!	#REF!	#REF!	#REF!
		Tonga	Upper middle income	#REF!	#REF!	#REF!	#REF!	#REF!	#REF!	#REF!	#REF!	#REF!	#REF!	#REF!	#REF!	#REF!	#REF!
		Trinidad and Tobago	High income	#REF!	#REF!	#REF!	#REF!	#REF!	#REF!	#REF!	#REF!	#REF!	#REF!	#REF!	#REF!	#REF!	#REF!
		Tunisia	Lower middle income	#REF!	#REF!	#REF!	#REF!	#REF!	#REF!	#REF!	#REF!	#REF!	#REF!	#REF!	#REF!	#REF!	#REF!
		Turkey	Upper middle income	#REF!	#REF!	#REF!	#REF!	#REF!	#REF!	#REF!	#REF!	#REF!	#REF!	#REF!	#REF!	#REF!	#REF!
		Turkmenistan	Upper middle income	#REF!	#REF!	#REF!	#REF!	#REF!	#REF!	#REF!	#REF!	#REF!	#REF!	#REF!	#REF!	#REF!	#REF!
		Tuvalu	Upper middle income	#REF!	#REF!	#REF!	#REF!	#REF!	#REF!	#REF!	#REF!	#REF!	#REF!	#REF!	#REF!	#REF!	#REF!
		Uganda	Low income	#REF!	#REF!	#REF!	#REF!	#REF!	#REF!	#REF!	#REF!	#REF!	#REF!	#REF!	#REF!	#REF!	#REF!
		Ukraine	Lower middle income	#REF!	#REF!	#REF!	#REF!	#REF!	#REF!	#REF!	#REF!	#REF!	#REF!	#REF!	#REF!	#REF!	#REF!
		United Arab Emirates	High income	#REF!	#REF!	#REF!	#REF!	#REF!	#REF!	#REF!	#REF!	#REF!	#REF!	#REF!	#REF!	#REF!	#REF!
		United Kingdom	High income	#REF!	#REF!	#REF!	#REF!	#REF!	#REF!	#REF!	#REF!	#REF!	#REF!	#REF!	#REF!	#REF!	#REF!
		United Republic of Tanzania	Lower middle income	#REF!	#REF!	#REF!	#REF!	#REF!	#REF!	#REF!	#REF!	#REF!	#REF!	#REF!	#REF!	#REF!	#REF!
		United States of America	High income	#REF!	#REF!	#REF!	#REF!	#REF!	#REF!	#REF!	#REF!	#REF!	#REF!	#REF!	#REF!	#REF!	#REF!
		Uruguay	High income	#REF!	#REF!	#REF!	#REF!	#REF!	#REF!	#REF!	#REF!	#REF!	#REF!	#REF!	#REF!	#REF!	#REF!
		Uzbekistan	Lower middle income	#REF!	#REF!	#REF!	#REF!	#REF!	#REF!	#REF!	#REF!	#REF!	#REF!	#REF!	#REF!	#REF!	#REF!
		Vanuatu	Lower middle income	#REF!	#REF!	#REF!	#REF!	#REF!	#REF!	#REF!	#REF!	#REF!	#REF!	#REF!	#REF!	#REF!	#REF!
		Venezuela (Bolivarian Republic of)	Upper middle income	#REF!	#REF!	#REF!	#REF!	#REF!	#REF!	#REF!	#REF!	#REF!	#REF!	#REF!	#REF!	#REF!	#REF!
		Viet Nam	Lower middle income	#REF!	#REF!	#REF!	#REF!	#REF!	#REF!	#REF!	#REF!	#REF!	#REF!	#REF!	#REF!	#REF!	#REF!
		Yemen	Low income	#REF!	#REF!	#REF!	#REF!	#REF!	#REF!	#REF!	#REF!	#REF!	#REF!	#REF!	#REF!	#REF!	#REF!
		Zambia	Low income	#REF!	#REF!	#REF!	#REF!	#REF!	#REF!	#REF!	#REF!	#REF!	#REF!	#REF!	#REF!	#REF!	#REF!
		Zimbabwe	Lower middle income	#REF!	#REF!	#REF!	#REF!	#REF!	#REF!	#REF!	#REF!	#REF!	#REF!	#REF!	#REF!	#REF!	#REF!

## Sheet: Figure 3
		Figure 3
			2006	2007	2008	2009	2010	2011	2012	2013	2014	2015	2016	2017	2018	2019
		Base case scenario	338.789	725.417	1098.53	1586.48	2071.87	2701.14	4230.21	6898.38	13241.6	17497.5	19551.8	20422.2	23089.1	25149.6
		L95% uncertainty interval	158.501	370.131	595.293	901.425	1232.41	1799.02	3075.57	4907.98	9100.17	12173.2	13661.3	14432.2	16714.4	18491.6
		U95% uncertainty interval	569.408	1230.38	1809.32	2552.47	3261.65	4030.55	5958.73	9987.55	19286.7	25457.9	28473.2	29636.8	33113.7	35770.2
		MCEE mortality dataset only	223.306	478.167	762.412	1202.66	1723.61	2321.6	3589.32	5948.25	10430.5	13418.8	15016.4	16328.1	19659.4	22241.1
		WHO/CDC mortality dataset only	305.801	649.47	1029.12	1619.04	2316.07	3038.31	4612.14	7842.17	13925.4	17812.6	19670.4	20829.5	23999.1	26337.8
		GBD mortality dataset only	487.262	1048.61	1504.07	1937.74	2175.93	2743.51	4489.18	6904.74	15368.8	21261	23968.7	24109	25608.7	26870
		Age restricted (first dose <15w, last dose <32w)	300.328	639.993	961.695	1386.9	1818.28	2369.79	3734.98	6237.54	11690.1	15341.5	17028	17678.9	19842.3	21466.1
		2-dose schedules have 3-dose schedule impact	351.457	752.341	1141.95	1660.74	2186.91	2863.04	4534.96	7445.38	14219.3	18828.3	21053	21974.4	24802.4	26972.2

## Sheet: Figure 4
	Figure 4
		2006	2007	2008	2009	2010	2011	2012	2013	2014	2015	2016	2017	2018	2019
	Base case scenario	346360	329085	306946	287413	271719	261025	247780	234291	217290	202496	187816	173364	158539	142885
	MCEE mortality dataset only	267249	254941	237902	223272	213150	208147	200045	191062	179467	169522	157527	143707	132747	122324
	WHO/CDC mortality dataset only	395223	371754	342192	317386	299123	288876	274843	259479	240584	224516	205870	185290	169711	155115
	GBD2019 mortality dataset only	376608	360559	340746	321582	302884	286051	268453	252333	231820	213451	200050	191095	173158	151217
	Global vaccine use at WUENIC DTP coverage	259858	219358	199000	182096	174160	167967	162173	156373	149546	143265	132413	122477	114098	105102
